# Supplementary material for: NPM1 activates metabolic changes by inhibiting FBP1 while promoting the tumorigenicity of pancreatic cancer cells
Source: Oncotarget. 2015 Jun 5;6(25):21443–51. doi: 10.18632/oncotarget.4167 (PMC4673277; doi:10.18632/oncotarget.4167)
Supplement: Supplementary file 2 [file oncotarget-06-21443-s002.xlsx]

## Sheet: Sheet1
Gender	Age	Survivial time（month）	T	N	M	AJCC grade	NPM1(L)	NPM1(H)	FBP1(H)	FBP1(L)
Male	63	87	T3	N0	M0	2A	√			√
Female	74	3	T3	N0	M1	4		√		√
Male	59	6	T2	N1	M0	2B		√		√
Male	51	10	T2	N0	M0	1B	√			√
Male	73	7	T2	N0	M0	1B		√		√
Female	72	80	T2	N0	M0	1B		√	√
Female	64	2	T3	N0	M0	2A		√		√
Male	65	10	T2		M0	1	√		√
Male	46	79	T2	N0	M0	1B	√		√
Male	66	18	T2	N1	M0	2B		√	√
Male	63	3	T2	N1	M0	2B		√		√
Male	50	11	T2	N1	M0	2B		√		√
Female	56	75	T3		M0	2	√		√
Male	59	23	T3	N0	M1	4		√	√
Male	49	2	T3	N0	M0	2A		√		√
Male	71	8	T1	N0	M0	1A	√			√
Male	36	6	T3	?	M0	2		√		√
Male	62	11	T2	N1	M0	2B		√	√
Male	80	24	T2	N1	M0	2B	√			√
Female	68	58	T2	N0	M0	1B	√		√
Female	59	11	T2	N1	M0	2B		√		√
Female	56	10	T2	N0	M0	1B		√		√
Male	60	56	T2	N0	M0	1B		√		√
Male	62	55	T2	N1	M0	2B		√		√
Male	68	55	T2	N0	M0	1B		√	√
Male	67	10	T2	N1	M0	2B	√		√
Male	71	4	T2	N0	M0	1B		√		√
Male	57	52	T2	N1	M0	2B	√		√
Female	68	8	T2	N1	M0	2B		√		√
Male	48	5	T2	N0	M0	1B	√		√
Male	57	19	T3	N1	M0	2B		√	√
Female	43	5	T2	N0	M0	1B		√		√
Female	34	43	T3	N1	M0	2B	√			√
Female	43	10	T2	N1	M0	2B		√		√
Male	57	33	T2	N0	M0	1B		√		√
Male	75	0	T3	N1	M0	2B		√		√
Male	80	48	T2	N0	M0	1B	√			√
Male	73	48	T2	N0	M0	1B		√		√
Female	67	4	T2	N1	M0	2B		√		√
Male	67	47	T2	N0	M0	1B		√	√
Female	65	8	T2	N1	M0	2B		√		√
Female	77	7	T2	N1	M0	2B		√		√
Female	59	45	T2	N0	M0	1B		√		√
Female	56	1	T2	N0	M0	1B		√		√
Male	62	30	T2	N0	M0	1B	√			√
Female	48	12	T2	N1	M0	2B		√		√
Male	57	33	T2	N0	M0	1B		√		√
Male	61	44	T2	N0	M0	1B		√	√
Male	59	9	T2	N1	M0	2B		√	√
Male	81	43	T2	N0	M0	1B	√			√
Female	62	43	T2	N0	M0	1B		√		√
Male	44	37	T2		M0	1		√		√
Male	60	43	T2	N0	M0	1B		√		√
Male	78	17	T2	N1	M0	2B		√		√
Female	58	0.6	T2	N1	M0	2B		√	√
Female	38	7	T2	N1	M0	2B		√		√
Male	55	42	T2	N0	M0	1B		√	√
Female	58	6	T3	N0	M0	2A		√		√
Female	72	8	T2	N1	M0	2B	√		√
Male	65	8	T2	N0	M0	1B		√		√
Female	80	38	T2	N1	M0	2B	√		√
Female	85	36	T3	N0	M0	2A	√		√
Female	48	36	T3	N0	M0	2A		√		√
Male	77	6	T2	N1	M0	2B		√		√
Male	50	13	T2	N0	M0	1B	√			√
Grading	stage 1	stage 2	stage 4
NPM1(H)	18	26	2
NPM1(L)	10	9	0
FBP1(H)	9	11	1
FBP1(L)	19	24	1
